# Supplementary material for: Patient-centered research: how do women tolerate nipple fluid aspiration as a potential screening tool for breast cancer?
Source: BMC Cancer. 2022 Jun 27;22:705. doi: 10.1186/s12885-022-09795-8 (PMC9235076; doi:10.1186/s12885-022-09795-8)
Supplement: Supplementary file 5 — Additional file 5. Supplementary Tables 1-12. (S1) Inclusion reason in the high-risk cohort, (S2) Cohort characteristics in breast cancer, healthy volunteers and high-risk cohorts, (S3) Discomfort of nipple fluid aspiration (NFA) compared to breast physical exam, breastfeeding, mammography, breast MRI and blood collection in the breast cancer cohort, healthy volunteers cohort and high-risk cohort, (S4) Hodges-Lehmann Estimate (HLE) of discomfort scores for nipple fluid aspiration (NFA), mammography, breast MRI, breast physical exam, breastfeeding and blood collection, (S5) Percentage of women of all cohorts who reported a discomfort score of 5 or above for NFA, mammography, breast MRI, breast physical exam, breastfeeding and blood collection, (S6) Correlation tests comparing NFA discomfort with other variables and significance values from the linear regression analyses, (S7) Logistic regression showing that, when corrected for age, NFA discomfort scores are not significantly different between cohorts, (S8a) Nipple fluid aspiration discomfort scores by age in all cohorts, (S8b) Median duration of nipple fluid aspiration by menopausal status in all cohorts, (S9) Association between discomfort NFA and repeated NFA in the high-risk cohort, (S10) Response of women in all cohorts and specifically in the breast cancer, healthy volunteers and high-risk cohorts,(S11) Drop-out reasons in high-risk cohort, (S12) Adverse events in all cohorts and specifically in the breast cancer, healthy volunteers and high-risk cohorts. [file 12885_2022_9795_MOESM5_ESM.xlsx]

## Sheet: TS1. High-risk cohort inclusion
Table S1 - Inclusion reason in the high-risk cohort. PV: pathogenic variant.
Inclusion reason in high-risk cohort	n
BRCA1 PV	20
BRCA2 PV	13
Familial history of breast cancer	6
Chek2 PV	4
E-cadherin PV	1
NF1 PV	1
PALB2 PV	2
PTEN PV	1

## Sheet: TS2. Cohort
Table S2 - Cohort characteristics in breast cancer, healthy volunteers and high-risk cohorts.
Cohort	Breast cancer cohort	Healthy volunteers cohort	High-risk cohort
n	137	190	48
Age, median (IQR)	56 (18)	54 (11)	36 (21)
BMI, median (IQR)	25.5 (0.7)	24.2 (5.5)	24.07 (5.55)
Use of contraception, n	18 (13%)	44 (23%)	17 (34%)**
Postmenopausal	81 (64%)*	120 (63%)**	14 (28%)
History of spontaneous nipple discharge, n	17 (12.5%)	22 (11.6%)	5 (10.4%)
Parous, n	112 (82%)	156 (83%)**	31 (62%)
_Breastfeeding, n	91 (81%)	139 (89%)	27 (87%) ***
Mammography, n	137 (100%)	154 (81%)	29 (60.4%)
Breast MRI, n	76 (56%)	3 (2%)	35 (72.9%)
Breast physical examination, n	112 (82%)	92 (48%)	41 (85.4%)
Blood collection, n ****	130 (94.9%)	184 (96.8%)	44 (91.7%)
Number of study visits, minimum and maximum	1	1	1 - 4
Missed study visits, n	N.A.	N.A.	2
Drop-outs, n	N.A.	N.A.	13
* 5 missings
** 1 missing
*** 3 missings
**** Almost all women consented on taking a blood draw, except for four in the breast cancer cohort and one in the high-risk cohort. From the women who consented, blood draw was not successful in 7 women. One blood draw was not performed in one woman because the research nurse did not have the qualification to do it yet. Blood draw was not tried in the first four inclusions in the breast cancer c…

## Sheet: TS3. Discomfort
Table S3 - Discomfort of nipple fluid aspiration (NFA) compared to breast physical exam, breastfeeding, mammography, breast MRI and blood collection in the breast cancer cohort, healthy volunteers cohort and high-risk cohort. Abbreviations and symbols: a: Mann Whitney test; comparison with NFA; IQR: inter-quartile range; MRI: magnetic resonance imaging; HC: healthy volunteers cohort; BC, breast c…
	All	P valuea	Breast cancer cohort	P valuea BC	Healthy volunteers cohort	P valuea HC	High-risk cohort	P valuea HR
n
NFA, median (IQR)	1	N.A.	1 (3)	N.A.	1 (3)	N.A.	3 (4)	N.A.
Mammography, median (IQR)	5	<0.0001 ****	5 (3)	<0,0001 ****	5 (4)	<0.0001 ****	6 (2)	<0.0001 ****
Breast MRI, median (IQR)	3	<0.0001 ****	3 (3)	<0,0001 ****	2 (N.A.)	N.A.	4 (4)	0.0079 **
Blood, median (IQR)	0	<0.0001 ****	0 (1)	<0,0001 ****	0 (1)	0.0125 *	1 (3)	0,0176 *
Breast physical exam, median (IQR)	2	0.0569 (ns)	1 (3)	0,5647 (ns)	2 (3)	0.0016 **	1.5 (3)	0.1054 (ns)
Breastfeeding, median (IQR)	2	0.0012 **	1 (3)	0,3171 (ns)	2 (4)	<0.0001 ****	3 (3)	0.6278 (ns)
a: Mann Whitney test; comparison with NFA
ns: not significant
P value summary
**** p-value < 0.0001
*** p-value < 0.001
** p-value < 0.01
* p-value < 0.05
Abbreviations: NS, non-significant; IQR: inter-quartile range; MRI: magnetic resonance imaging; HC: healthy volunteers cohort; BC, breast cancer cohort; HR, high-risk cohort. N.A.: not applicable.

## Sheet: TS4. Discomfort HLE
Table S4 - Hodges-Lehmann Estimate (HLE) of discomfort scores for nipple fluid aspiration (NFA), mammography, breast MRI, breast physical exam, breastfeeding and blood collection. Significance calculated with Wilcoxon signed rank test.
Median NFA discomfort score minus:	HLE	95% C.I. HLE		p value
		Lower	Upper
median mammography	4	-4	-3.5	<0,001
median breast MRI	2	-2.5	-1	<0,001
median breast physical exam	0	-0.5	0.5	0.645
median breastfeeding	1	-1.5	-0.5	<0,001
median blood collection	1.5	1.5	1	<0,001

## Sheet: TS5. Discomfort >= 3, 4 or 5
Table S5 - Percentage of women of all cohorts who reported a discomfort score of 5, 4 or 3 or above for NFA, mammography, breast MRI, breast physical exam, breastfeeding and blood collection.
	Discomfort >=3	Pearson Chi-square between cohorts for NFA
NFA, %	0.3171	p=0.002
Mammography, %	0.8589
Breast MRI, %	0.6316
Breast physical exam, %	0.4
Breastfeeding, %	0.4449
Blood collection, %	0.1573
	Discomfort >=4	Pearson Chi-square between cohorts for NFA
NFA, %	0.206	p=0.007
Mammography, %	0.721
Breast MRI, %	0.421
Breast physical exam, %	0.14
Breastfeeding, %	0.232
Blood collection, %	0.07
	Discomfort >=5	Pearson Chi-square between cohorts for NFA
NFA, %	0.122	p=0.181
Mammography, %	0.652
Breast MRI, %	0.3684
Breast physical exam, %	0.08
Breastfeeding, %	0.1929
Blood collection, %	0.0337

## Sheet: TS6. Discomfort-correlations
Table S6 - Correlation tests comparing NFA discomfort with other variables.
NFA discomfort and:	Spearman's test	P value
Age	- 0.224	<0.0001	**
Parity	0.019	0.716
Breastfeeding	- 0.083	0.140
Duration breastfeeding	- 0.103	0.088
Spontaneous NFA	0.011	0.840
Breast size	- 0.075	0.201
Use of contraception	0.114	0.028	*
Age menarche	- 0.039	0.453
Menopausal status	- 0.166	0.022	**
Volume NAF sample	- 0.010	0.855
Duration of NFA	0.043	0.431
Successful NFA	0.088	0.091
* Correlation is significant at the 0.05 level (2-tailed). ** Correlation is significant at the 0.01 level (2-tailed).
a p value from linear refgression analyses with variables that significantly correlated with NFA discomfort.

## Sheet: TS7. Logistic regression
Table S7: Logistic regression showing that, when corrected for age, NFA discomfort scores are not significantly different between cohorts. In model 1, the variable 'cohort' was introduced. In model 2, the variables age, menopause and contraception were added. Healthy controls were used as a reference for the variable cohort. Discomfort was dichotomized based on the scores of 0-3 and 4 or higher.
Model 1					Odds ratio 95% confidence interval
		B	Significance	Odds Ratio	Lower Bound	Upper Bound
Breast cancer cohort		0.349515	0.226539	1.41838	0.804971	2.49922
High-risk cohort		1.12097	0.0021147	3.06782	1.50104	6.26998
Model 2					Odds ratio 95% confidence interval
		B	Significance	Odds Ratio	Lower Bound	Upper Bound
Breast cancer cohort		0.398	0.175	1.489	0.837	2.649
High-risk cohort		0.25	0.583	1.284	0.526	3.132
Age		-0.048	0.001	0.953	0.928	0.98
Menopause		0.087	0.827	1.091	0.5	2.381
Contraception		-0.051	0.888	0.951	0.47	1.922

## Sheet: TS8. Discomfort NFA by age
Table S8a - Nipple fluid aspiration discomfort scores by age in all cohorts. Within the high-risk cohort, solely the first visit was considered.									Table S8b - Median duration of nipple fluid aspiration by menopausal status in all cohorts. For the high-risk cohort, only the first visit was used for analysis.
Age category	n	Median NFA	IQR	95% Confidence Interval		Kruskall Wallis test			Menopause	n*	Median duration of NFA (total duration in minutes)	P value
				Lower Bound	Upper Bound				No	135	30 (IQR=20-38)	<0.001
30 or younger	20	3.5	5	1.57	3.73	<0.001			Yes	202	35 (IQR=30-40)
31-40	21	3	4	1.8	3.73				The p value was calculated with the Mann Whitney U test.
41-50	106	1	3	1.62	2.38				IQR=interquartile range
51-60	120	1	3	1.18	1.82				*Missing values: n=38.
61 or older	102	0	2	0.88	1.59

## Sheet: TS9. Repeated NFAs
Table S9 - Association between discomfort NFA and repeated NFA in the high-risk cohort. Significance was calculated with Wilcoxon signed rank test.
	Visit 1	Visit 2	Visit 3	p value visit 1 vs. visit 2	p value visit 1 vs. visit 3
n	46	32	6	0.132	0.180
Median discomfort NFA	3	3	3

## Sheet: TS10. Repeat&Recommend
Table S10 - Response of women in all cohorts and specifically in the breast cancer, healthy volunteers and high-risk cohorts.
		All	Breast cancer cohort	Healthy cohort	High-risk cohorta
Repeat	n	318	97	174	47
	Yes, n (%)	311 (97,7%)	96 (99%)	168 (96.6%)	47 (100%)
	Missing, n		0	10	1
Recommend	n	317	96	173**	48
	Yes, n (%)	308 (97.2%)	95 (99%)	165 (95.4%)	48 (100%)
	Missing, n		0	11	0
Endorse NFA in the context of screening	n	38	12	24	2
	Yes, n (%)	36 (94.7%)	11 (91.7%)	23 (95.8%)	2 (100%)
	Missing, n		0	160	46
a: based on first visit

[truncated: 2 more sheets: TS11. High-risk cohort - D.O.s, TS12. AEs]
